# Supplementary material for: Cryo-EM structure and rRNA modification sites of a plant ribosome
Source: Plant Commun. 2022 May 27;3(5):100342. doi: 10.1016/j.xplc.2022.100342 (PMC9483110; doi:10.1016/j.xplc.2022.100342)
Supplement: Supplemental Table 8. Positions and types of PTMs in S. lycopersicum rRNAs identified by LC-MS [file mmc2.xlsx]

## Sheet: Supplementary Table 8
Supplementary Table S8. Positions and types of PTMs in S. lycopersicum rRNAs identified by LC-MS.
				RNase T1 fragments				RNase A fragments
RNA	Position of PTM		PTM	Fragment identifieda	Identification method for mass-different PTMb	Identification method for mass-identical PTMc	Position(s) of candidate fragment(s)d	Fragment identifieda	Identification method for mass-different PTMb	Identification method for mass-identical PTMc	Position(s) of candidate fragment(s)d	Labeling and digestion method for quantitatione	Stoichiometry (%) of the PTM control healthy plant	Stoichiometry (%) of the PTM virus infected plant	Found in human	Note
5S	1		pppG	(pppG)p	ND	-	NA	(pppG)GAUp	mz	-	1_4	-	-	-	-	5'-monophosphorylated and diphosphorylated forms were also detected.
5S	120		U-OH	CAUCCC(U-OH)	M	-	114_120	(U-OH)	ND	-	NA	-	-	-	-
5.8S	1		pA	(pA)CAAACGp	M	-	1_7	(pA)Cp	M	-	NA	-	-	-	-
5.8S	2		pC	(pC)AAACGp	M	-	2_7	(pC)p	M	-	NA	-	-	-	-
5.8S	3		pA	(pA)ACGp	M	-	3_7	(pA)ACp	M	-	3_5	-	-	-	-
5.8S	4		pA	(pA)CGp	M	-	4_7	(pA)Cp	M	-	NA	-	-	-	-
5.8S	23		Ψ	AΨAUCUCGp	A	207,CE	22_29	GGAΨp	A	207	20_23	N, RNase T1	96	97	x
5.8S	48		Am	(Am)ACGp	A	225	48_51, 109_112	GAAG(Am)ACp	A	225	44_50	N, RNase A	99	99	x
5.8S	79		Ψ	AAUΨ(Gm)CAGp	A	207,CE	76_83	Ψp	ND	-	NA	N, RNase T1	97	100	x
5.8S	80		Gm	AAUΨ(Gm)CAGp	A	225	76_83	(Gm)Cp	M	225	NA	N, RNase T1	97	100	V
5.8S	165		C-OH	(C-OH)	ND	-	NA	G(C-OH)	M	-	NA	-	-	-	-
18S	1		pU	(pU)ACCUGp	A	-	1_6	(pU)p	ND	-	NA	-	-	-	-
18S	28		Am	UCAU(Am)UGp	A	225	24_30	(Am)Up	M	225	NA	G, RNase T1	100	100	V
18S	38		Cm	UCU(Cm)AAAGp	A	225	35_42	(Cm)AAAGAUp	A	225	38_44	G, RNase T1	100	100	x
18S	103		Ψ	CUCAUΨAAAUCAGp	A	207,CE	98_110	Ψp	ND	-	NA	G, RNase T1	99	100	x
18S	111		Ψ	ΨUAUAGp	A	207,CE	111_116	AGΨp	M	207	19_21, 22_24, 109_111, 115_117, 151_153, 337_339, 468_470, 618_620, 633_635, 874_876, 897_899, 1016_1018, 1226_1228, 1290_1292, 1589_1591	G, RNase T1	99	98	V
18S	121		Ψ	ΨU(Um)Gp	A	207,CE	117_120, 121_124, 1418_1421	GΨp	M	207	NA	N, RNase H (Fragment H1)/RNase T1	99	100	V
18S	123		Um	ΨU(Um)Gp	A	225	117_120, 121_124, 1418_1421	(Um)GAUp	A	225	9_12, 123_126, 1257_1260, 1478_1481	N, RNase H (Fragment H1)/RNase T1	96	100	V
18S	140		Cm	UAUCUACUACU(Cm)Gp	A	225	129_141	(Cm)GGAUp	A	225	140_144, 1684_1688	G, RNase T1	91	92	x
18S	162		Am	(Am)Gp	M	225	NA	AG(Am)GCp	A	225	160_164	U/C, RNase A	97	97	V
18S	188		Ψ	ACΨUCUGp	A	207,CE	186_192	Ψp	ND	-	NA	G, RNase T1	97	98	x
18S	208		Ψ	CAUUUAΨUAGp	A	207,CE	202_211	AΨp	M	207	NA	G, RNase T1	93	90	x
18S	246		Gm	C(Gm)AUGp	A	225	245_249, 702_706	(Gm)AUp	A	225	10_12, 124_126, 246_248, 249_251, 256_258, 326_328, 381_383, 703_705, 861_863, 1000_1002, 1032_1034, 1258_1260, 1302_1304, 1440_1442, 1479_1481, 1542_1544, 1660_1662, 1668_1670	G, RNase H (Fragment H1)/RNase T1	87	95.2297	x
18S	255		Ψ	AUUCAΨGp	A	207,CE	250_256	AΨp	M	207	NA	G, RNase T1	76	73	x
18S	258		Ψ	AΨAACUCGp	A	207,CE	257_264	GAΨp	A	207	10_12, 124_126, 246_248, 249_251, 256_258, 326_328, 381_383, 703_705, 861_863, 1000_1002, 1032_1034, 1258_1260, 1302_1304, 1440_1442, 1479_1481, 1542_1544, 1660_1662, 1668_1670	G, RNase T1	79	74	x
18S	300		Ψ	CAUCAΨUCAAAΨUUCUGp	A	207,CE	295_311	AΨp	M	207	NA	N, RNase T1	81	80	x
18S	306		Ψ	CAUCAΨUCAAAΨUUCUGp	A	207,CE	295_311	AAAΨp	M	207	71_74, 104_107, 303_306, 440_443, 477_480, 528_531	N, RNase T1	100	100	x
18S	362		Ψ	ΨGp	A	207	NA	GGGΨp	A	207	359_362, 728_731, 1103_1106, 1266_1269, 1518_1521	U/C, RNase H (Fragment H2)/RNase A	96	100	V
18S	383		Ψ	AΨUCCGp	A	207,CE	382_387	GAΨp	A	207	10_12, 124_126, 246_248, 249_251, 256_258, 326_328, 381_383, 703_705, 861_863, 1000_1002, 1032_1034, 1258_1260, 1302_1304, 1440_1442, 1479_1481, 1542_1544, 1660_1662, 1668_1670	G, RNase T1	98	97	x
18S	392		Gm	A(Gm)Gp	A	225	391_393, 464_466, 541_543, 553_555, 903_905, 1361_1363, 1389_1391, 1422_1424, 1579_1581, 1754_1756	GGAGA(Gm)GGAGCp	M	225	387_397	U/C, RNase A	100	100	V
18S	418		Cm	CUACCACAU(Cm)CAAGp	A	225	409_422	(Cm)Cp	M	225	NA	G, RNase T1	100	100	V
18S	440		Am	C(Am)AAUUACCCAAΨCCUGp	A	225	439_455	(Am)AAUp	A	225	71_74, 104_107, 303_306, 440_443, 477_480, 528_531	N, RNase T1	100	100	V
18S	451		Ψ	C(Am)AAUUACCCAAΨCCUGp	A	207,CE	439_455	AAΨp	A	207	154_156, 166_168, 449_451, 474_476, 484_486, 508_510, 523_525, 582_584, 594_596, 720_722, 858_860, 969_971, 1186_1188, 1315_1317, 1426_1428, 1522_1524, 1561_1563	N, RNase T1	100	100	x
18S	468		Am	U(Am)Gp	A	225	21_23, 150_152, 331_333, 467_469, 632_634, 1783_1785	(Am)GUp	A	225	19_21, 22_24, 109_111, 115_117, 151_153, 337_339, 468_470, 618_620, 633_635, 874_876, 897_899, 1016_1018, 1226_1228, 1290_1292, 1589_1591	G, RNase H (Fragment H3)/RNase T1	79	59.4455	V
18S	473		Cm	A(Cm)AAUAAAUAACAAUACCGp	A	225	472_490	GA(Cm)AAUp	A	225	471_476	G, RNase T1	100	97	V
18S	544		Am	(Am)UCCAUUGp	A	225	544_551	GAGG(Am)Up	A	225	540_545	G, RNase T1	100	99	V
18S	581		Um	(Um)AAΨUCCAGp	A	225	581_589	GG(Um)AAΨp	A	225	505_510, 579_584	N, RNase T1	100	100	V
18S	584		Ψ	(Um)AAΨUCCAGp	A	207,CE	581_589	GG(Um)AAΨp	A	207	505_510, 579_584	N, RNase T1	100	100	x
18S	598		Gm	CUCCAAUA(Gm)CGp	A	225	590_600	A(Gm)Cp	A	225	429_431, 570_572, 573_575, 588_590, 597_599, 800_802, 1339_1341, 1351_1353, 1379_1381, 1499_1501, 1606_1608	G, RNase T1	100	100	V
18S	603		Ψm	UA(Ψm)AΨUUAAGp	A	CEf	601_610	A(Ψm)AΨp	A	-	26_29, 602_605	N, RNase T1	96	94	V
18S	605		Ψ	UA(Ψm)AΨUUAAGp	A	207,CE	601_610	A(Ψm)AΨp	A	207	26_29, 602_605	N, RNase T1	100	100	V
18S	614		Um	(Um)UGp	A	225	8_10, 239_241, 611_613, 614_616, 635_637, 838_840, 984_986, 1057_1059, 1292_1294, 1566_1568, 1614_1616	G(Um)Up	A	225	120_122, 238_240, 613_615, 747_749, 837_839, 960_962, 1056_1058, 1284_1286, 1321_1323, 1453_1455, 1565_1567, 1613_1615, 1681_1683	G, RNase H (Fragment H4)/RNase T1	100	100	x
18S	622		Am	UU(Am)AAAAGp	A	225	620_627	(Am)AAAAGCp	A	225	622_628	G, RNase T1	100	100	V
18S	635		Ψ	ΨUGp	A	207,CE	8_10, 239_241, 611_613, 614_616, 635_637, 838_840, 984_986, 1057_1059, 1292_1294, 1566_1568, 1614_1616	AGΨp	M	207	19_21, 22_24, 109_111, 115_117, 151_153, 337_339, 468_470, 618_620, 633_635, 874_876, 897_899, 1016_1018, 1226_1228, 1290_1292, 1589_1591	U/C, RNase H (Fragment H4)/RNase A	50	48.1481	V
18S	753		Ψ	UUACUΨUGp	A	207,CE	748_755	Ψp	ND	-	NA	G, RNase T1	93	92	x
18S	762		Ψ	AAAΨUAGp	A	207,CE	759_765	GAAGAAAΨp	A	207	755_762	G, RNase T1	100	100	V
18S	800		Am	UAUACAUU(Am)Gp	A	225	792_801	(Am)GCp	A	225	429_431, 570_572, 573_575, 588_590, 597_599, 800_802, 1339_1341, 1351_1353, 1379_1381, 1499_1501, 1606_1608	G, RNase T1	100	100	x
18S	809		Ψ	AΨAACAUUAUAGp	A	207,CE	808_819	GGGAΨp	M	207	644_648, 805_809, 847_851	G, RNase T1	36	48	V
18S	912		Ψ	AAAUΨCUUGp	A	207,CE	908_916	Ψp	ND	-	NA	G, RNase T1	90	87	V
18S	949		Ψ	CAUΨΨGp	A	207,CE	946_951	Ψp	ND	-	NA	N, RNase T1	10	11	x
18S	950		Ψ	CAUΨΨGp	A	207,CE	946_951	Ψp	ND	-	NA	N, RNase T1	20	22	V
18S	977		Am	A(Am)CGp	A	225	976_979, 1328_1331	AAGA(Am)Cp	A	225	973_978	U/C, RNase A	99	100	V
18S	1002		Ψ	AΨCAGp	A	207,CE	1001_1005	GAΨp	A	207	10_12, 124_126, 246_248, 249_251, 256_258, 326_328, 381_383, 703_705, 861_863, 1000_1002, 1032_1034, 1258_1260, 1302_1304, 1440_1442, 1479_1481, 1542_1544, 1660_1662, 1668_1670	G, RNase T1	100	100	V
18S	1012		Um	(Um)CCUAGp	A	225	1012_1017	G(Um)Cp	A	225	34_36, 683_685, 688_690, 697_699, 1011_1013, 1307_1309, 1622_1624, 1648_1650, 1721_1723	G, RNase T1	99	99	x
18S	1027		Ψ	UCUCAACCAΨAAACGp	A	207,CE	1018_1032	AΨp	M	207	NA	G, RNase T1	100	100	V
18S	1106		Ψ	ΨUCCGp	A	207,CE	1106_1110	GGGΨp	A	207	359_362, 728_731, 1103_1106, 1266_1269, 1518_1521	G, RNase T1	98	99	x
18S	1120		Ψ	UAΨGp	A	207,CE	64_67, 1118_1121	AΨp	M	207	NA	G, RNase T1	86	88.9318	V
18S	1178		Ψ	CCΨGp	A	207,CE	397_400, 1176_1179, 1341_1344	Ψp	ND	-	NA	G, RNase H (Fragment H6)/RNase T1	88	100	V
18S	1184		Ψ	CΨUAAUUΨGp	A	207,CE	1183_1191	Ψp	ND	-	NA	N, RNase T1	100	100	V
18S	1190		Ψ	CΨUAAUUΨGp	A	207,CE	1183_1191	Ψp	ND	-	NA	N, RNase T1	100	100	V
18S	1194		m1acp3Ψ	AC(m1acp3Ψ)CAACACGp	A	-	1192_1201	(m1acp3Ψ)p	ND	-	NA	G, RNase T1	100	100	V
18S	1210		Ψ	AAACUΨACCAGp	A	207,CE	1205_1215	Ψp	ND	-	NA	G, RNase T1	100	100	x
18S	1217		Ψ	Ψ(Cm)CAGp	A	207,CE	1217_1221	AGGΨp	M	207	668_671, 1214_1217, 1432_1435, 1784_1787	U/C, RNase H (Fragment H6)/RNase A	91	87.36	x
18S	1218		Cm	Ψ(Cm)CAGp	A	225	1217_1221	(Cm)Cp	M	225	NA	N, RNase T1	100	100	V
18S	1234		Um	A(Um)UGp	A	225	1233_1236, 1661_1664	AAGGA(Um)Up	A	225	1229_1235	U/C, RNase A	88	93	V
18S	1263		Um	AUUC(Um)A(Um)Gp	A	225	1259_1266	(Um)A(Um)GGGUp	A	225	1263_1269	N, RNase T1	100	100	x
18S	1265		Um	AUUC(Um)A(Um)Gp	A	225	1259_1266	(Um)A(Um)GGGUp	A	225	1263_1269	N, RNase T1	100	100	x
18S	1272		Um	(Um)Gp	M	225	NA	GG(Um)G(Gm)Up	A	225	350_355, 1270_1275	U/C, RNase H (Fragment H6)/RNase A	58	48.6263	V
18S	1274		Gm	(Gm)UGp	A	225	351_353, 354_356, 361_363, 565_567, 670_672, 905_907, 1268_1270, 1271_1273, 1274_1276, 1295_1297, 1674_1676, 1786_1788	GG(Um)G(Gm)Up	A	225	350_355, 1270_1275	N, RNase H (Fragment H6)/RNase A	100	100	V
18S	1283		ac4C	C(ac4C)Gp	A	-	286_288, 575_577, 652_654, 656_658, 726_728, 1036_1038, 1074_1076, 1282_1284, 1409_1411, 1461_1463, 1507_1509	(ac4C)p	ND	-	NA	G, RNase H (Fragment H6)/RNase T1	55	51.7647	V
18S	1293		Ψ	UΨGp	A	207,CE	8_10, 239_241, 611_613, 614_616, 635_637, 838_840, 984_986, 1057_1059, 1292_1294, 1566_1568, 1614_1616	Ψp	ND	-	NA	G, RNase H (Fragment H6)/RNase T1	65	90	V
18S	1304		Ψ	AΨUUGp	A	207,CE	1303_1307	GAΨp	A	207	10_12, 124_126, 246_248, 249_251, 256_258, 326_328, 381_383, 703_705, 861_863, 1000_1002, 1032_1034, 1258_1260, 1302_1304, 1440_1442, 1479_1481, 1542_1544, 1660_1662, 1668_1670	G, RNase T1	100	98	x
18S	1308		Ψ	ΨCUGp	A	207,CE	502_505, 561_564, 1308_1311, 1435_1438	GΨp	M	207	NA	G, RNase T1	100	100	x
18S	1313		Ψ	ΨUAAUUCCGp	A	207,CE	1313_1321	GGΨp	A	207	6_8, 127_129, 329_331, 350_352, 353_355, 505_507, 564_566, 579_581, 658_660, 679_681, 826_828, 1121_1123, 1270_1272, 1273_1275, 1294_1296, 1311_1313, 1568_1570, 1673_1675, 1704_1706	G, RNase T1	100	100	V
18S	1329		Am	A(Am)CGp	A	225	976_979, 1328_1331	GA(Am)Cp	A	225	67_70, 931_934, 1327_1330, 1738_1741, 1788_1791	G, RNase H (Fragment H6)/RNase T1	89	99	V
18S	1383		Um	CU(Um)CUUAGp	A	225	1381_1388	(Um)Cp	M	225	NA	G, RNase T1	97	98	V
18S	1433		Gm	CAAUAACA(Gm)Gp	A	225	1425_1434	A(Gm)GUp	A	225	668_671, 1214_1217, 1432_1435, 1784_1787	G, RNase T1	100	100	V
18S	1447		Um	CCC(Um)UAGp	A	225	1444_1450	(Um)Up	M	225	NA	G, RNase T1	99	100	x
18S	1485		Ψ	UAΨUCAACGp	A	207,CE	1483_1491	AΨp	M	207	NA	G, RNase T1	100	100	x
18S	1535		Ψ	AAAUUΨCAΨCGp	A	207,CE	1530_1540	Ψp	ND	-	NA	N, RNase T1	100	100	x
18S	1538		Ψ	AAAUUΨCAΨCGp	A	207,CE	1530_1540	AΨp	M	207	NA	N, RNase T1	100	100	x
18S	1567		Ψ	UΨGp	A	207,CE	8_10, 239_241, 611_613, 614_616, 635_637, 838_840, 984_986, 1057_1059, 1292_1294, 1566_1568, 1614_1616	Ψp	ND	-	NA	G, RNase H (Fragment H7)/RNase T1	85	92	V
18S	1579		Am	(Am)Gp	M	225	NA	G(Am)G(m7G)AAUp	A	225	1578_1584	N, RNase A	100	100	x
18S	1581		m7G	(m7G)AAUUCCUAGp	A	164_pMS3	1581_1590	G(Am)G(m7G)AAUp	A	164_pMS3	1578_1584	G, RNase T1	100	100	V
18S	1634		Ψ	CCCUUΨGp	A	207,CE	1629_1635	Ψp	ND	-	NA	G, RNase T1	100	99	V
18S	1645		Cm	(Cm)CCGp	A	225	235_238, 1515_1518, 1645_1648, 1713_1716	G(Cm)Cp	A	225	16_18, 234_236, 285_287, 311_313, 567_569, 663_665, 735_737, 951_953, 1035_1037, 1073_1075, 1443_1445, 1628_1630, 1644_1646, 1712_1714	G, RNase T1	97	100	V
18S	1758		Am	A(Am)Gp	A	225	194_196, 424_426, 756_758, 995_997, 1154_1156, 1415_1417, 1729_1731, 1757_1759, 1763_1765, 1798_1800	AGAGGA(Am)GGAGAAGUp	M	225	1752_1766	U/C, RNase A	100	100	x
18S	1771		m6A	UA(m6A)CAAGp	A	148_pMS3	1769_1775	A(m6A)Cp	A	148_pMS3	145_147, 175_177, 259_261, 319_321, 481_483, 537_539, 810_812, 865_867, 935_937, 1022_1024, 1196_1198, 1324_1326, 1347_1349, 1429_1431, 1488_1490, 1575_1577, 1770_1772	G, RNase T1	99	100	V
18S	1781		ac4C	UUUC(ac4C)Gp	A	-	1777_1782	(ac4C)p	ND	-	NA	G, RNase T1	91	88	V
18S	1789		m62A	(m62A)(m62A)CCUGp	A	162	1789_1794	G(m62A)(m62A)Cp	A	162	67_70, 931_934, 1327_1330, 1738_1741, 1788_1791	N, RNase T1	100	100	V
18S	1790		m62A	(m62A)(m62A)CCUGp	A	162	1789_1794	G(m62A)(m62A)Cp	A	162	67_70, 931_934, 1327_1330, 1738_1741, 1788_1791	N, RNase T1	100	100	V
18S	1808		G-OH	AUCAUU(G-OH)	A	-	1802_1808	(G-OH)	ND	-	NA	-	-	-	-
25S	1		pG	(pG)p	ND	-	NA	(pG)Cp	M	-	NA	-	-	-	-
25S	35		Ψ	UΨUAAGp	A	207,CE	34_39	Ψp	ND	-	NA	G, RNase T1	98	96	x
25S	44		Um	CAUA(Um)CAA(Um)AAGp	A	225	40_51	A(Um)Cp	A	225	43_45, 605_607, 1001_1003, 1687_1689, 1853_1855, 2294_2296, 2351_2353, 2632_2634, 2891_2893, 3059_3061, 3272_3274	U/C, RNase H (Fragment H10)/RNase A	61	63.9756	x
25S	48		Um	CAUA(Um)CAA(Um)AAGp	A	225	40_51	AA(Um)AAGCp	A	225	46_52	U/C, RNase H (Fragment H10)/RNase A	100	100	x
25S	68		Ψ	AAACUΨACAAGp	A	207,CE	63_73	Ψp	ND	-	NA	G, RNase T1	85	89	x
25S	144		Um	AA(Um)UGp	A	225	142_146	GAA(Um)Up	A	225	141_145, 303_307	G, RNase H (Fragment H10)/RNase T1	100	100	x
25S	369		Am	(Am)AAAGp	A	225	58_62, 369_373, 381_385, 1936_1940, 2805_2809, 3073_3077	G(Am)AAAGGACp	A	225	368_376	U/C, RNase A	84	85	x
25S	378		Ψ	ACUΨUGp	A	207,CE	375_380, 2433_2438	Ψp	ND	-	NA	G, RNase H (Fragment H10)/RNase T1	100	99	x
25S	399		Gm	U(Gm)CUUGp	A	225	398_403	(Gm)Cp	M	225	NA	G, RNase H (Fragment H10)/RNase T1	90	94	x
25S	656		m1A	(m1A)AAC(Am)CGp	A	148_pMS3	656_662	G(m1A)AACp	A	148_pMS3	655_659, 2358_2362	U/C, RNase A	99	100	V
25S	660		Am	(m1A)AAC(Am)CGp	A	225	656_662	(Am)Cp	M	225	NA	N, RNase T1	100	100	V
25S	674		Cm	U(Cm)(Um)Gp	A	225	150_153, 673_676, 902_905	(Cm)(Um)GACp	A	225	674_678, 903_907	N, RNase H (Fragment H12)/RNase T1	100	100	V
25S	675		Um	U(Cm)(Um)Gp	A	225	150_153, 673_676, 902_905	(Cm)(Um)GACp	A	225	674_678, 903_907	N, RNase H (Fragment H12)/RNase T1	100	100	x
25S	804		Um	CAUACC(Um)Gp	A	225	798_805	(Um)GUp	A	225	145_147, 239_241, 257_259, 273_275, 408_410, 569_571, 629_631, 804_806, 1091_1093, 1695_1697, 1991_1993, 2137_2139, 2337_2339, 2343_2345, 2411_2413, 2437_2439, 2601_2603, 2635_2637, 2831_2833, 2896_2898, 2925_2927, 3325_3327, 3376_3378	G, RNase T1	79	77	x
25S	815		Gm	ACCC(Gm)A(Am)AGp	A	225	811_819	(Gm)A(Am)AGAUp	A	225	815_821	G, RNase T1	98	100	V
25S	817		Am	ACCC(Gm)A(Am)AGp	A	225	811_819	(Gm)A(Am)AGAUp	A	225	815_821	N, RNase A	100	100	V
25S	827		Am	A(Am)CΨAUGp	A	225	826_832	GA(Am)Cp	A	225	96_99, 344_347, 825_828, 934_937, 1163_1166, 1513_1516, 1616_1619, 1869_1872, 1979_1982, 2095_2098, 2742_2745, 3115_3118	N, RNase T1	100	100	x
25S	829		Ψ	A(Am)CΨAUGp	A	207,CE	826_832	Ψp	ND	-	NA	N, RNase T1	100	100	V
25S	886		Am	(Am)CGp	A	225	466_468, 620_622, 886_888, 1076_1078, 1243_1245, 1624_1626, 1636_1638, 1660_1662, 2053_2055, 2306_2308, 2855_2857, 3149_3151, 3233_3235, 3300_3302, 3316_3318	G(Am)Cp	A	225	3_5, 465_467, 485_487, 645_647, 676_678, 760_762, 764_766, 885_887, 905_907, 1047_1049, 1337_1339, 1563_1565, 1635_1637, 2134_2136, 2264_2266, 2305_2307, 2421_2423, 2432_2434, 2445_2447, 2854_2856, 2997_2999, 3111_3113, 3148_3150, 3175_3177, 3232_3234, 3249_3251, 3302_3304, 3315_3317	G, RNase H (Fragment H13)/RNase T1	95	92.0918	x
25S	895		Ψ	CAAAΨCGp	A	207,CE	891_897	AAAΨp	A	207	291_294, 320_323, 892_895, 1065_1068, 1463_1466, 1471_1474, 2282_2285, 3307_3310	G, RNase T1	100	94	x
25S	918		Gm	(Gm)Gp	M	225	NA	AG(Gm)GGCp	A	225	916_921, 3185_3190	U/C, RNase A	98	100	x
25S	946		Am	U(Am)Gp	A	225	147_149, 945_947, 1072_1074, 1380_1382, 1456_1458, 1459_1461, 1737_1739, 1896_1898, 2277_2279, 2458_2460, 3184_3186, 3285_3287	(Am)GCp	A	225	107_109, 112_114, 167_169, 286_288, 341_343, 502_504, 579_581, 876_878, 946_948, 977_979, 1237_1239, 1306_1308, 1460_1462, 1570_1572, 1703_1705, 1728_1730, 1745_1747, 1873_1875, 2099_2101, 2278_2280, 2355_2357, 2366_2368, 2393_2395, 2837_2839, 2851_2853, 3369_3371	G, RNase H (Fragment H13)/RNase T1	89	93.3065	x
25S	970		Ψ	UUUCCCΨCAGp	A	207,CE	964_973	Ψp	ND	-	NA	G, RNase T1	100	100	V
25S	1002		Ψ	UUCUAΨCGp	A	207,CE	997_1004	AΨp	M	207	NA	G, RNase T1	100	100	x
25S	1016		Ψ	CCAAΨGp	A	207,CE	1012_1017	AAΨp	A	207	46_48, 930_932, 1014_1016, 1892_1894, 2142_2144, 2185_2187, 2298_2300, 2937_2939, 3008_3010, 3014_3016, 3051_3053, 3265_3267	G, RNase T1	100	100	V
25S	1054		Ψ	ACCUAUΨCUCAAACUUΨAAA(Um)AGp	A	207,CE	1048_1070	Ψp	ND	-	NA	N, RNase T1	100	100	V
25S	1064		Ψ	ACCUAUΨCUCAAACUUΨAAA(Um)AGp	A	207,CE	1048_1070	Ψp	ND	-	NA	N, RNase T1	100	100	V
25S	1068		Um	ACCUAUΨCUCAAACUUΨAAA(Um)AGp	A	225	1048_1070	AAA(Um)AGGUp	A	225	1065_1072	U/C, RNase H (Fragment H13)/RNase A	92	93.8776	x
25S	1133		Ψ	CCAUΨΨΨUGp	A	207,CE	1129_1137	Ψp	ND	-	NA	N, RNase T1	100	100	V
25S	1134		Ψ	CCAUΨΨΨUGp	A	207,CE	1129_1137	Ψp	ND	-	NA	N, RNase T1	100	100	x
25S	1135		Ψ	CCAUΨΨΨUGp	A	207,CE	1129_1137	Ψp	ND	-	NA	N, RNase T1	100	100	V
25S	1144		Am	C(Am)Gp	A	225	285_287, 578_580, 875_877, 1143_1145, 1239_1241, 1443_1445, 2386_2388, 2650_2652, 2836_2838, 2903_2905, 3181_3183, 3297_3299, 3334_3336	(Am)GAACp	A	225	1144_1148, 2108_2112	U/C, RNase A	93	96	V
25S	1230		Ψ	AΨUAAGp	A	207,CE	1229_1234	GAΨp	A	207	338_340, 437_439, 481_483, 539_541, 566_568, 727_729, 770_772, 879_881, 1017_1019, 1153_1155, 1228_1230, 1374_1376, 1539_1541, 1884_1886, 2161_2163, 2190_2192, 2583_2585, 2718_2720, 2724_2726, 2765_2767, 2867_2869, 2875_2877, 2994_2996, 3042_3044, 3354_3356, 3385_3387	G, RNase T1	3	15	x
25S	1250		Ψ	ΨC(Am)UGp	A	207,CE	1250_1254	GGΨp	A	207	300_302, 447_449, 473_475, 731_733, 822_824, 863_865, 950_952, 1137_1139, 1182_1184, 1224_1226, 1245_1247, 1248_1250, 1394_1396, 1439_1441, 1451_1453, 1454_1456, 1631_1633, 1774_1776, 1781_1783, 1835_1837, 1880_1882, 1995_1997, 2066_2068, 2114_2116, 2164_2166, 3068_3070, 3246_3248	N, RNase T1	96	94	x
25S	1252		Am	ΨC(Am)UGp	A	225	1250_1254	(Am)Up	M	225	NA	N, RNase T1	100	100	x
25S	1264		Am	AA(Am)UCCGp	A	225	1262_1268	GAA(Am)Up	A	225	403_407, 1261_1265, 2440_2444, 2488_2492	G, RNase T1	96	97	x
25S	1279		Um	(Um)Gp	M	225	NA	G(Um)GUp	A	225	681_684, 1278_1281, 2689_2692, 3097_3100, 3210_3213	G, RNase H (Fragment H14)/RNase T1	100	100	x
25S	1288		Ψ	UAACAACΨCACCUGp	A	207,CE	1281_1294	Ψp	ND	-	NA	G, RNase T1	69	67	x
25S	1378		Am	(Am)Gp	M	225	NA	G(Am)GUp	A	225	31_34, 264_267, 687_690, 699_702, 789_792, 994_997, 1377_1380	U/C, RNase H (Fragment H14)/RNase A	93	99.7229	x
25S	1448		Cm	AU(Cm)UUGp	A	225	1446_1451	(Cm)Up	M	225	NA	G, RNase T1	98	99	V
25S	1460		Am	U(Am)(Gm)CAAAUAUUCAAAΨGp	A	225	1459_1475	(Am)(Gm)Cp	A	225	107_109, 112_114, 167_169, 286_288, 341_343, 502_504, 579_581, 876_878, 946_948, 977_979, 1237_1239, 1306_1308, 1460_1462, 1570_1572, 1703_1705, 1728_1730, 1745_1747, 1873_1875, 2099_2101, 2278_2280, 2355_2357, 2366_2368, 2393_2395, 2837_2839, 2851_2853, 3369_3371	N, RNase T1	100	100	V
25S	1461		Gm	U(Am)(Gm)CAAAUAUUCAAAΨGp	A	225	1459_1475	(Am)(Gm)Cp	A	225	107_109, 112_114, 167_169, 286_288, 341_343, 502_504, 579_581, 876_878, 946_948, 977_979, 1237_1239, 1306_1308, 1460_1462, 1570_1572, 1703_1705, 1728_1730, 1745_1747, 1873_1875, 2099_2101, 2278_2280, 2355_2357, 2366_2368, 2393_2395, 2837_2839, 2851_2853, 3369_3371	N, RNase T1	100	100	V
25S	1474		Ψ	U(Am)(Gm)CAAAUAUUCAAAΨGp	A	207,CE	1459_1475	AAAΨp	A	207	291_294, 320_323, 892_895, 1065_1068, 1463_1466, 1471_1474, 2282_2285, 3307_3310	U/C, RNase H (Fragment H14)/RNase A	87	87	x
25S	1480		Cm	AA(Cm)UΨUGp	A	225	1478_1484	GAGAA(Cm)Up	A	225	1475_1481	U/C, RNase A	93	97	x
25S	1482		Ψ	AA(Cm)UΨUGp	A	207,CE	1478_1484	Ψp	ND	-	NA	N, RNase T1	97	93	x
25S	1537		Um	(Um)CGp	A	225	135_137, 225_227, 241_243, 267_269, 410_412, 449_451, 806_808, 1226_1228, 1259_1261, 1353_1355, 1396_1398, 1437_1439, 1537_1539, 1550_1552, 1663_1665, 1768_1770, 1837_1839, 1882_1884, 1909_1911, 1986_1988, 1993_1995, 2032_2034, 2093_2095, 2879_2881, 2966_2968, 3004_3006, 3213_3215, 3225_3227, 3242_3244, 3378_3380	AG(Um)Cp	A	225	148_151, 1535_1538, 1973_1976, 2427_2430	G, RNase H (Fragment H15)/RNase T1	92	96.973	x
25S	1849		Cm	UACUCAUAA(Cm)CGp	A	225	1840_1851	AA(Cm)Cp	A	225	1200_1203, 1847_1850, 2231_2234, 3019_3022	G, RNase T1	97	100	x
25S	1852		Cm	(Cm)AUCA(Gm)Gp	A	225	1852_1858	G(Cm)AUp	A	225	1851_1854, 2310_2313, 3151_3154	N, RNase T1	99	100	x
25S	1857		Gm	(Cm)AUCA(Gm)Gp	A	225	1852_1858	A(Gm)GUp	A	225	9_12, 1069_1072, 1856_1859, 2605_2608, 2651_2654, 2975_2978	N, RNase T1	100	100	x
25S	1862		Cm	UCU(Cm)CAAGp	A	225	1859_1866	(Cm)Cp	M	225	NA	G, RNase T1	91	94	x
25S	1894		Um	AACAA(Um)Gp	A	225	1889_1895	AA(Um)GUp	A	225	1892_1896, 2185_2189	G, RNase T1	100	100	V
25S	1909		Ψ	ΨCGp	A	207	135_137, 225_227, 241_243, 267_269, 410_412, 449_451, 806_808, 1226_1228, 1259_1261, 1353_1355, 1396_1398, 1437_1439, 1537_1539, 1550_1552, 1663_1665, 1768_1770, 1837_1839, 1882_1884, 1909_1911, 1986_1988, 1993_1995, 2032_2034, 2093_2095, 2879_2881, 2966_2968, 3004_3006, 3213_3215, 3225_3227, 3242_3244, 3378_3380	AAGGGAAGΨp	A	207	1901_1909	U/C, RNase A	98	97	x
25S	2116		Um	(Um)ACGp	A	225	2116_2119, 2733_2736, 3026_3029	GG(Um)ACp	A	225	2114_2118	G, RNase H (Fragment H16)/RNase T1	100	94.5652	x
25S	2126		Gm	(Gm)(Gm)Gp	A	225	198_200, 199_201, 428_430, 429_431, 491_493, 513_515, 514_516, 515_517, 516_518, 748_750, 841_843, 918_920, 1031_1033, 1032_1034, 1356_1358, 1497_1499, 1553_1555, 1554_1556, 1965_1967, 1966_1968, 2049_2051, 2050_2052, 2076_2078, 2077_2079, 2126_2128, 2397_2399, 2539_2541, 2610_2612, 2623_2625, 3187_3189, 3319_3321	AAG(Gm)(Gm)G(Am)AUp	A	225	2123_2131	N, RNase A	100	100	x
25S	2127		Gm	(Gm)(Gm)Gp	A	225	198_200, 199_201, 428_430, 429_431, 491_493, 513_515, 514_516, 515_517, 516_518, 748_750, 841_843, 918_920, 1031_1033, 1032_1034, 1356_1358, 1497_1499, 1553_1555, 1554_1556, 1965_1967, 1966_1968, 2049_2051, 2050_2052, 2076_2078, 2077_2079, 2126_2128, 2397_2399, 2539_2541, 2610_2612, 2623_2625, 3187_3189, 3319_3321	AAG(Gm)(Gm)G(Am)AUp	A	225	2123_2131	N, RNase A	100	100	V
25S	2129		Am	(Am)AUCCGp	A	225	2129_2134, 3132_3137	AAG(Gm)(Gm)G(Am)AUp	A	225	2123_2131	G, RNase T1	100	100	x
25S	2137		Ψ	ACΨGp	A	207	2000_2003, 2057_2060, 2135_2138, 3112_3115	Ψp	ND	-	NA	G, RNase H (Fragment H17)/RNase T1	95	96	V
25S	2139		Ψ	ΨUUAAUUAAAACAAAGp	A	207,CE	2139_2154	GΨp	M	207	NA	G, RNase T1	100	100	V
25S	2194		Ψ	AUUΨCUGp	A	207,CE	2191_2197	Ψp	ND	-	NA	G, RNase T1	100	100	V
25S	2200		Cm	CC(Cm)AGp	A	225	109_113, 2198_2202	(Cm)AGUp	A	225	1972_1975, 2200_2203, 2730_2733, 3079_3082	G, RNase T1	100	100	V
25S	2214		Ψ	ΨCAAAGp	A	207,CE	390_395, 2214_2219	GΨp	M	207	NA	G, RNase T1	100	100	V
25S	2223		Am	A(Am)Gp	A	225	157_159, 195_197, 419_421, 574_576, 722_724, 781_783, 846_848, 961_963, 1170_1172, 1256_1258, 1485_1487, 1492_1494, 1650_1652, 1680_1682, 1754_1756, 1906_1908, 2222_2224, 2404_2406, 2534_2536, 2594_2596, 2700_2702, 2789_2791, 2900_2902, 3089_3091, 3144_3146, 3237_3239, 3259_3261	GA(Am)GAAAΨp	A	225	2221_2228	G, RNase H (Fragment H17)/RNase T1	87	89	x
25S	2228		Ψ	AAAΨUCAACCAAGp	A	207,CE	2225_2237	GA(Am)GAAAΨp	A	207	2221_2228	G, RNase T1	100	99	V
25S	2239		Gm	C(Gm)CGp	A	225	581_584, 583_586, 610_613, 1080_1083, 1194_1197, 1332_1335, 1334_1337, 1388_1391, 1414_1417, 1572_1575, 1581_1584, 2238_2241, 3085_3088	(Gm)Cp	M	225	NA	U/C, RNase H (Fragment H18)/RNase A	71	70.2828	x
25S	2257		Ψ	ΨA(Am)CΨAΨGp	A	207,CE	2257_2264	GGGAGΨp	A	207	2252_2257	U/C, RNase A	90	92	V
25S	2259		Am	ΨA(Am)CΨAΨGp	A	225	2257_2264	A(Am)Cp	A	225	86_88, 692_694, 1038_1040, 1200_1202, 1282_1284, 1285_1287, 1302_1304, 1641_1643, 1700_1702, 1847_1849, 1927_1929, 2103_2105, 2170_2172, 2231_2233, 2258_2260, 2323_2325, 2505_2507, 2646_2648, 2671_2673, 2762_2764, 2823_2825, 3019_3021	N, RNase T1	100	100	V
25S	2261		Ψ	ΨA(Am)CΨAΨGp	A	207,CE	2257_2264	Ψp	ND	-	NA	N, RNase T1	100	100	V
25S	2263		Ψ	ΨA(Am)CΨAΨGp	A	207,CE	2257_2264	AΨp	M	207	NA	N, RNase T1	100	100	V
25S	2267		Ψ	ACΨCΨCUUAAGp	A	207,CE	2265_2275	Ψp	ND	-	NA	N, RNase T1	100	100	V
25S	2269		Ψ	ACΨCΨCUUAAGp	A	207,CE	2265_2275	Ψp	ND	-	NA	N, RNase T1	100	100	V
25S	2281		m5C	C(m5C)AA(Am)UGp	A	124_pMS3	2280_2286	(m5C)p	ND	-	NA	N, RNase T1	100	100	V
25S	2284		Am	C(m5C)AA(Am)UGp	A	225	2280_2286	AA(Am)Up	A	225	291_294, 320_323, 892_895, 1065_1068, 1463_1466, 1471_1474, 2282_2285, 3307_3310	U/C, RNase H (Fragment H18)/RNase A	97	97	V
25S	2291		Gm	CCUC(Gm)UCAU(Cm)UAAUUAGp	A	225	2287_2303	(Gm)Up	M	225	NA	G, RNase T1	100	94	V
25S	2296		Cm	CCUC(Gm)UCAU(Cm)UAAUUAGp	A	225	2287_2303	(Cm)Up	M	225	NA	N, RNase T1	100	100	x
25S	2317		Ψ	AAΨGp	A	207	281_284, 1819_1822, 2210_2213, 2315_2318	GAAΨp	A	207	141_144, 303_306, 1297_1300, 1818_1821, 2209_2212, 2314_2317, 2527_2530, 2736_2739	G, RNase T1	100	83	V
25S	2321		Ψ	AΨUA(Am)CGp	A	207,CE	2320_2326	GGAΨp	M	207	423_426, 451_454, 507_510, 1318_1321, 1919_1922, 2173_2176, 2318_2321, 2921_2924, 3104_3107	N, RNase T1	100	100	V
25S	2324		Am	AΨUA(Am)CGp	A	225	2320_2326	A(Am)Cp	A	225	86_88, 692_694, 1038_1040, 1200_1202, 1282_1284, 1285_1287, 1302_1304, 1641_1643, 1700_1702, 1847_1849, 1927_1929, 2103_2105, 2170_2172, 2231_2233, 2258_2260, 2323_2325, 2505_2507, 2646_2648, 2671_2673, 2762_2764, 2823_2825, 3019_3021	N, RNase T1	100	100	V
25S	2329		Am	(Am)UUCCCACUGp	A	225	2329_2338	GAG(Am)Up	A	225	2326_2330, 3362_3366	G, RNase T1	99	100	V
25S	2340		Cm	U(Cm)CCUGp	A	225	2339_2344	(Cm)Cp	M	225	NA	G, RNase T1	96	97	V
25S	2350		Um	UCUAC(Um)AΨCCAGp	A	225	2345_2356	(Um)AΨp	A	225	829_831, 1000_1002, 1051_1053, 1686_1688, 2261_2263, 2350_2352, 2510_2512, 2519_2521, 2890_2892, 3108_3110	N, RNase T1	95	100	V
25S	2352		Ψ	UCUAC(Um)AΨCCAGp	A	207,CE	2345_2356	(Um)AΨp	A	207	829_831, 1000_1002, 1051_1053, 1686_1688, 2261_2263, 2350_2352, 2510_2512, 2519_2521, 2890_2892, 3108_3110	N, RNase T1	100	100	V
25S	2368		Cm	(Cm)CAAGp	A	225	2368_2372, 2839_2843	AG(Cm)Cp	A	225	107_110, 112_115, 286_289, 1306_1309, 1703_1706, 1728_1731, 1873_1876, 2099_2102, 2278_2281, 2366_2369, 2837_2840, 3369_3372	G, RNase H (Fragment H18)/RNase T1	96	98	V
25S	2394		Gm	AAUCA(Gm)CGp	A	225	2389_2396	A(Gm)Cp	A	225	107_109, 112_114, 167_169, 286_288, 341_343, 502_504, 579_581, 876_878, 946_948, 977_979, 1237_1239, 1306_1308, 1460_1462, 1570_1572, 1703_1705, 1728_1730, 1745_1747, 1873_1875, 2099_2101, 2278_2280, 2355_2357, 2366_2368, 2393_2395, 2837_2839, 2851_2853, 3369_3371	G, RNase T1	91	96	x
25S	2398		Gm	(Gm)Gp	M	225	NA	GG(Gm)GAAAGAAGACp	A	225	2396_2408	U/C, RNase A	100	100	V
25S	2412		Gm	ACCCU(Gm)(Um)UGp	A	225	2407_2415	(Gm)(Um)Up	A	225	274_276, 897_899, 1092_1094, 1221_1223, 1575_1577, 1644_1646, 1696_1698, 2138_2140, 2177_2179, 2412_2414, 2508_2510, 2636_2638, 2714_2716, 2845_2847, 2857_2859, 2918_2920, 2926_2928, 3039_3041, 3215_3217	G, RNase T1	100	100	x
25S	2413		Um	ACCCU(Gm)(Um)UGp	A	225	2407_2415	(Gm)(Um)Up	A	225	274_276, 897_899, 1092_1094, 1221_1223, 1575_1577, 1644_1646, 1696_1698, 2138_2140, 2177_2179, 2412_2414, 2508_2510, 2636_2638, 2714_2716, 2845_2847, 2857_2859, 2918_2920, 2926_2928, 3039_3041, 3215_3217	N, RNase T1	100	100	x
25S	2419		Ψ	CΨUGp	A	207,CE	400_403, 2381_2384, 2418_2421, 2829_2832, 3065_3068, 3169_3172	Ψp	ND	-	NA	G, RNase H (Fragment H19)/RNase T1	100	100	V
25S	2424		Um	AC(Um)CUAGp	A	225	2422_2428	(Um)Cp	M	225	NA	G, RNase T1	100	100	V
25S	2435		Ψ	ACΨUUGp	A	207,CE	375_380, 2433_2438	Ψp	ND	-	NA	G, RNase H (Fragment H19)/RNase T1	93	92	x
25S	2449		Ψ	ACUΨGp	A	207,CE	906_910, 2446_2450	Ψp	ND	-	NA	G, RNase T1	96	95	x
25S	2458		Um	(Um)AGp	A	225	147_149, 945_947, 1072_1074, 1380_1382, 1456_1458, 1459_1461, 1737_1739, 1896_1898, 2277_2279, 2458_2460, 3184_3186, 3285_3287	G(Um)AGUp	A	225	146_150, 2457_2461	G, RNase H (Fragment H19)/RNase T1	84	86	V
25S	2486		Gm	AAA(Gm)UGp	A	225	2483_2488	GAAA(Gm)Up	A	225	2482_2487	G, RNase H (Fragment H19)/RNase T1	93	83	x
25S	2497		Cm	AAAUACCA(Cm)UACUUUΨAACGp	A	225	2489_2508	A(Cm)Up	A	225	324_326, 882_884, 1520_1522, 1586_1588, 1841_1843, 2335_2337, 2348_2350, 2496_2498, 2499_2501, 2516_2518, 2543_2545, 2991_2993, 3359_3361	N, RNase T1	100	100	x
25S	2504		Ψ	AAAUACCA(Cm)UACUUUΨAACGp	A	207,CE	2489_2508	Ψp	ND	-	NA	N, RNase T1	98	100	x
25S	2521		Ψ	UUAUUUUACUUAΨUCCGp	A	207,CE	2509_2525	AΨp	M	207	NA	G, RNase T1	99	98	x
25S	2617		Ψ	UUΨGp	M	207,CE	275_278, 2615_2618, 2715_2718	Ψp	ND	-	NA	G, RNase H (Fragment H21)/RNase T1	98	98	x
25S	2623		Gm	(Gm)Gp	M	225	NA	G(Gm)GGCp	A	225	490_494, 840_844, 1355_1359, 2538_2542, 2622_2626	U/C, RNase H (Fragment H21)/RNase A	98	77.9277	V
25S	2644		Am	(Am)UAACGp	A	225	2644_2649	AAAAG(Am)Up	A	225	2639_2645	G, RNase T1	100	100	x
25S	2654		Um	(Um)(Gm)UCCUAAGp	A	225	2654_2662	AGG(Um)(Gm)Up	A	225	2651_2656	U/C, RNase H (Fragment H21)/RNase A	92	88.4615	V
25S	2655		Gm	(Um)(Gm)UCCUAAGp	A	225	2654_2662	AGG(Um)(Gm)Up	A	225	2651_2656	G, RNase T1	96	100	V
25S	2686		Cm	AAAU(Cm)UCGp	A	225	2682_2689	(Cm)Up	M	225	NA	G, RNase T1	100	100	x
25S	2716		Ψ	UΨUGp	A	207,CE	275_278, 2615_2618, 2715_2718	Ψp	ND	-	NA	G, RNase H (Fragment H22)/RNase T1	22	14	x
25S	2721		Um	AU(Um)CUGp	A	225	2719_2724	(Um)Cp	M	225	NA	G, RNase T1	100	100	x
25S	2733		Um	(Um)ACGp	A	225	2116_2119, 2733_2736, 3026_3029	AG(Um)ACp	A	225	2731_2735, 3024_3028	G, RNase H (Fragment H22)/RNase T1	95	92	V
25S	2739		Um	AA(Um)ACGp	A	225	2737_2742	GAA(Um)ACp	A	225	2736_2741	G, RNase T1	97	98	x
25S	2748		Ψ	ΨGp	M	207	NA	GΨp	M	207	NA	G, RNase H (Fragment H22)/RNase T1	83	71	x
25S	2795		Gm	CUA(Gm)A(Gm)Gp	A	225	2792_2798	A(Gm)A(Gm)GUp	A	225	2794_2799	N, RNase A	100	100	x
25S	2797		Gm	CUA(Gm)A(Gm)Gp	A	225	2792_2798	A(Gm)A(Gm)GUp	A	225	2794_2799	N, RNase A	100	100	V
25S	2819		Gm	(Gm)Gp	M	225	NA	AG(Gm)GAUp	A	225	2817_2822	U/C, RNase A	97	98	V
25S	2830		Ψ	CΨUGp	A	207,CE	400_403, 2381_2384, 2418_2421, 2829_2832, 3065_3068, 3169_3172	Ψp	ND	-	NA	G, RNase H (Fragment H23)/RNase T1	99	100	V
25S	2840		Cm	C(Cm)AAGp	A	225	2368_2372, 2839_2843	(Cm)AAGCp	A	225	2234_2238, 2840_2844	G, RNase H (Fragment H23)/RNase T1	98	98	x
25S	2847		Ψ	UΨCAUAGp	A	207,CE	2846_2852	Ψp	ND	-	NA	G, RNase T1	100	100	V
25S	2858		Ψ	ΨUGp	A	207,CE	272_274, 1093_1095, 1222_1224, 1633_1635, 2413_2415, 2858_2860, 2919_2921, 3040_3042, 3070_3072, 3216_3218	GΨp	M	207	NA	G, RNase H (Fragment H23)/RNase T1	95	95	V
25S	2869		Ψ	AΨCCUU(m5C)Gp	A	207,CE	2868_2875	GAΨp	A	207	338_340, 437_439, 481_483, 539_541, 566_568, 727_729, 770_772, 879_881, 1017_1019, 1153_1155, 1228_1230, 1374_1376, 1539_1541, 1884_1886, 2161_2163, 2190_2192, 2583_2585, 2718_2720, 2724_2726, 2765_2767, 2867_2869, 2875_2877, 2994_2996, 3042_3044, 3354_3356, 3385_3387	N, RNase T1	100	100	V
25S	2874		m5C	AΨCCUU(m5C)Gp	A	124_pMS3	2868_2875	(m5C)p	ND	-	NA	N, RNase T1	100	100	V
25S	2883		Cm	(Cm)ΨCU(Um)CCUAUCAUUGp	A	225	2883_2897	GG(Cm)Ψp	A	225	128_131, 1083_1086, 1723_1726, 1748_1751, 1945_1948, 1988_1991, 2618_2621, 2827_2830, 2881_2884, 3218_3221	N, RNase T1	98	100	V
25S	2884		Ψ	(Cm)ΨCU(Um)CCUAUCAUUGp	A	207,CE	2883_2897	GG(Cm)Ψp	A	207	128_131, 1083_1086, 1723_1726, 1748_1751, 1945_1948, 1988_1991, 2618_2621, 2827_2830, 2881_2884, 3218_3221	N, RNase T1	100	100	V
25S	2887		Um	(Cm)ΨCU(Um)CCUAUCAUUGp	A	225	2883_2897	(Um)Cp	M	225	NA	N, RNase T1	100	100	x
25S	2898		Ψ	ΨGp	M	207	NA	GΨp	M	207	NA	G, RNase H (Fragment H24)/RNase T1	89	86	V
25S	2915		Am	AAUUCACCA(Am)Gp	A	225	2906_2916	A(Am)GUp	A	225	184_187, 348_351, 1122_1125, 1360_1363, 2464_2467, 2914_2917, 3125_3128, 3222_3225, 3328_3331	G, RNase T1	100	100	x
25S	2921		Gm	UU(Gm)Gp	A	225	1222_1225, 2919_2922, 3216_3219	(Gm)GAUp	A	225	423_426, 451_454, 507_510, 1318_1321, 1919_1922, 2173_2176, 2318_2321, 2921_2924, 3104_3107	G, RNase H (Fragment H24)/RNase T1	87	89	V
25S	2925		Um	AU(Um)(Gm)ΨUCACCCACCAAUAGp	A	225	2923_2941	(Um)(Gm)Ψp	A	225	145_147, 239_241, 257_259, 273_275, 408_410, 569_571, 629_631, 804_806, 1091_1093, 1695_1697, 1991_1993, 2137_2139, 2337_2339, 2343_2345, 2411_2413, 2437_2439, 2601_2603, 2635_2637, 2831_2833, 2896_2898, 2925_2927, 3325_3327, 3376_3378	N, RNase T1	100	100	V
25S	2926		Gm	AU(Um)(Gm)ΨUCACCCACCAAUAGp	A	225	2923_2941	(Um)(Gm)Ψp	A	225	145_147, 239_241, 257_259, 273_275, 408_410, 569_571, 629_631, 804_806, 1091_1093, 1695_1697, 1991_1993, 2137_2139, 2337_2339, 2343_2345, 2411_2413, 2437_2439, 2601_2603, 2635_2637, 2831_2833, 2896_2898, 2925_2927, 3325_3327, 3376_3378	N, RNase T1	100	100	V
25S	2927		Ψ	AU(Um)(Gm)ΨUCACCCACCAAUAGp	A	207,CE	2923_2941	(Um)(Gm)Ψp	A	207	145_147, 239_241, 257_259, 273_275, 408_410, 569_571, 629_631, 804_806, 1091_1093, 1695_1697, 1991_1993, 2137_2139, 2337_2339, 2343_2345, 2411_2413, 2437_2439, 2601_2603, 2635_2637, 2831_2833, 2896_2898, 2925_2927, 3325_3327, 3376_3378	N, RNase T1	100	100	V
25S	2948		Ψ	ΨGp	M	207	NA	GΨp	M	207	NA	G, RNase H (Fragment H25)/RNase T1	98	100	V
25S	2950		Am	(Am)Gp	M	225	NA	G(Am)G(Cm)Up	A	225	2007_2011, 2415_2419, 2665_2669, 2949_2953	G, RNase H (Fragment H25)/RNase T1	87	80	V
25S	2952		Cm	(Cm)UGp	A	225	29_31, 256_258, 623_625, 725_727, 948_950, 979_981, 1085_1087, 1399_1401, 1750_1752, 1956_1958, 1990_1992, 2010_2012, 2620_2622, 2952_2954, 3102_3104, 3347_3349	G(Am)G(Cm)Up	A	225	2007_2011, 2415_2419, 2665_2669, 2949_2953	G, RNase H (Fragment H25)/RNase T1	90	100	x
25S	2957		m3U	(m3U)UΨAGp	A	125_pMS3	2957_2961	GGG(m3U)Up	A	125_pMS3	269_273, 1175_1179, 1530_1534, 1602_1606, 2954_2958	U/C, RNase H (Fragment H25)/RNase A	99	99	V
25S	2959		Ψ	(m3U)UΨAGp	A	207,CE	2957_2961	Ψp	ND	-	NA	N, RNase T1	100	100	V
25S	2963		Cm	A(Cm)CGp	A	225	175_178, 335_338, 761_764, 1815_1818, 2962_2965, 3250_3253	AGA(Cm)Cp	A	225	2773_2777, 2960_2964	U/C, RNase A	100	100	V
25S	2979		Ψ	UΨAGp	A	207,CE	1533_1536, 1645_1648, 2978_2981	Ψp	ND	-	NA	G, RNase H (Fragment H26)/RNase T1	100	100	V
25S	2996		Ψ	AΨGp	A	207	366_368, 425_427, 438_440, 453_455, 820_822, 1154_1156, 1161_1163, 1320_1322, 1375_1377, 1885_1887, 2162_2164, 2175_2177, 2663_2665, 2876_2878, 2995_2997	GAΨp	A	207	338_340, 437_439, 481_483, 539_541, 566_568, 727_729, 770_772, 879_881, 1017_1019, 1153_1155, 1228_1230, 1374_1376, 1539_1541, 1884_1886, 2161_2163, 2190_2192, 2583_2585, 2718_2720, 2724_2726, 2765_2767, 2867_2869, 2875_2877, 2994_2996, 3042_3044, 3354_3356, 3385_3387	G, RNase H (Fragment H27)/RNase T1	58	59	x
25S	3114		Ψ	ACΨGp	A	207	2000_2003, 2057_2060, 2135_2138, 3112_3115	Ψp	ND	-	NA	G, RNase H (Fragment H26)/RNase T1	92	96	V
25S	3305		Um	AC(Um)UAAAUACGp	A	225	3303_3313	(Um)Up	M	225	NA	G, RNase T1	99	99	x
25S	3391		U-OH	(U-OH)	ND	-	NA	G(U-OH)	M	-	NA	-	-	-	-
a. Modified residues are written in red, and abbreviations of two or more letters are enclosed in parentheses. Abbreviations of nucleoside are summarized as follows: Ψ, pseudouridine; Am, 2'-O-methyladenosine; Cm, 2'-O-methylcytidine; Gm, 2'-O-methylguanosine; Um, 2'-O-methyluridine; Ψm, 2'-O-methylpseudouridine; m1A, 1-methyladenosine; m62A, N6, N6-dimethyladenosine; m5C, 5-methylcytidine; m7G, …
b. The RNA fragment was identified by Ariadne (A) and/or by manual inspection of MS and MS/MS spectra (M). ND, not detected.
c. 225, 2'-O-methylated nucleoside determined by the specific MS/MS signal, m/z 225.02, previously described (Qiu F et al, Nucleic Acids Res. 1999;27(18):e20) ; CE, pseudouridine determined by the difference between MS/MS sequence signals of 359.0 Da obtained from the one cyanoethylated, previously described (Mengel-Jørgensen J et al, Nucleic Acids Res. 2002;30(23):e135)(Yamauchi Y et al, Nucleic…
d. Candidates consisting of three or more bases are indicated. NA, not assigned.
e. Fragment number obtained by RNase H digestion is defined in Supplementary Figure SX. G, internal standard labelled by [13C10]GTP was used for stoichiometric quantification; U/C, internal standard labeled by [13C9]UTP and [13C9]CTP was used for stoichiometric quantification; N, stoichiometry was determined from the ratio of LC-MS peak areas of the RNA fragments possessing the same RNA backbone …
f. The position of the methyl group was determined by the Cryo-EM data obtained from this study.
